# Supplementary material for: The Resistance of Maize to Ustilago maydis Infection Is Correlated with the Degree of Methyl Esterification of Pectin in the Cell Wall
Source: Int J Mol Sci. 2023 Sep 29;24(19):14737. doi: 10.3390/ijms241914737 (PMC10573042; doi:10.3390/ijms241914737)
Supplement: Supplementary file 1 [file ijms-24-14737-s001.zip]

Archive with 5 entries (5 files):
- Supplementary Figures.pdf
- Table S1.pdf
- Table S2.pdf
- Table S3.pdf
- Table S4.xlsx
