# Supplementary material for: The Resistance of Maize to Ustilago maydis Infection Is Correlated with the Degree of Methyl Esterification of Pectin in the Cell Wall
Source: Int J Mol Sci. 2023 Sep 29;24(19):14737. doi: 10.3390/ijms241914737 (PMC10573042; doi:10.3390/ijms241914737)
Supplement: Supplementary file 1 [file ijms-24-14737-s001.zip › Table S4.xlsx]

## Sheet: Sheet1
Table S4 Total RNA detection for all plant materials
Name	Nucleic Acid Conc.	Unit	A260	A280	260/280	260/230	Sample Type	Factor
Ye478	141.1	ng/ml	3.527	1.688	2.09	2.28	RNA	40
R445	125.4	ng/ml	3.136	1.469	2.13	2.3	RNA	40
Dong6002	766.9	ng/ml	19.171	9.294	2.06	1.96	RNA	40
HuangC	683.1	ng/ml	17.077	8.068	2.12	2.35	RNA	40
KL4	599.6	ng/ml	14.991	7.067	2.12	2.12	RNA	40
P007	493.7	ng/ml	12.344	5.813	2.12	2.29	RNA	40
391	466.6	ng/ml	11.665	5.486	2.13	1.86	RNA	40
Xin444	409.5	ng/ml	10.237	4.822	2.12	1.96	RNA	40
Dan598	444.5	ng/ml	11.111	5.218	2.13	2.07	RNA	40
1028	273.7	ng/ml	6.842	3.198	2.14	2.37	RNA	40
Longxi69	241.9	ng/ml	6.047	2.812	2.15	2.4	RNA	40
Cheng351	583.7	ng/ml	14.591	6.971	2.09	1.95	RNA	40
444	1122	ng/ml	28.05	13.009	2.16	2.06	RNA	40
K12	778.9	ng/ml	19.473	9.386	2.07	2.06	RNA	40
Ji1037	411	ng/ml	10.276	4.923	2.09	1.8	RNA	40
Dan6263	407	ng/ml	10.174	4.773	2.13	1.93	RNA	40
Sui601	265.5	ng/ml	6.637	3.103	2.14	2.33	RNA	40
